# Supplementary material for: Forecasting Progressive Trends in Keratoconus by Means of a Time Delay Neural Network
Source: J Clin Med. 2021 Jul 22;10(15):3238. doi: 10.3390/jcm10153238 (PMC8347247; doi:10.3390/jcm10153238)
Supplement: Supplementary file 1 [file jcm-10-03238-s001.zip]

Archive with 3 entries (2 files):
- jcm-1283469-conversion SI/
- jcm-1283469-conversion SI/Supplementary Materials- Table S1-Top10 parameters.pdf
- jcm-1283469-conversion SI/Supplementary Materials- Table S2-Eyes Classification.pdf
